# Supplementary material for: The Association between Types of COVID-19 Information Source and the Avoidance of Child Health Checkups in Japan: Findings from the JACSIS 2021 Study
Source: Int J Environ Res Public Health. 2022 Aug 7;19(15):9720. doi: 10.3390/ijerph19159720 (PMC9367976; doi:10.3390/ijerph19159720)
Supplement: Supplementary file 1 [file ijerph-19-09720-s001.zip]

Archive with 1 entries (1 files):
- ijerph-1805546-supplementary.xlsx
