# Supplementary material for: The Association between Types of COVID-19 Information Source and the Avoidance of Child Health Checkups in Japan: Findings from the JACSIS 2021 Study
Source: Int J Environ Res Public Health. 2022 Aug 7;19(15):9720. doi: 10.3390/ijerph19159720 (PMC9367976; doi:10.3390/ijerph19159720)
Supplement: Supplementary file 1 [file ijerph-19-09720-s001.zip › ijerph-1805546-supplementary.xlsx]

## Sheet: Supplementary Table1
Supplementary Table S1 Prefectures of residence stratified by avoidance of health infant checkups
Variables	Total (n=5667)	Avoidance from infant checkups (-) (n=5285)	Avoidance from infant checkups (+) (n=382)
	N (%)
Hokkaido	209 (3.7)	191 (3.6)	18 (4.7)
Aomori	44 (0.8)	43 (0.8)	1 (0.3)
Iwate	21 (0.4)	20 (0.4)	1 (0.3)
Miyagi	111 (2.0)	101 (1.9)	10 (2.6)
Akita	27 (0.5)	23 (0.4)	4 (1.1)
Yamagata	36 (0.6)	34 (0.6)	2 (0.5)
Fukushima	56 (1.0)	52 (1.0)	4 (1.1)
Ibaraki	87 (1.5)	84 (1.6)	3 (0.8)
Tochigi	59 (1.0)	57 (1.1)	2 (0.5)
Gunma	59 (1.0)	54 (1.0)	5 (1.3)
Saitama	323 (5.7)	299 (5.7)	24 (6.3)
Chiba	238 (4.2)	223 (4.2)	15 (3.9)
Tokyo	660 (11.7)	632 (12.0)	28 (7.3)
Kanagawa	397 (7.0)	376 (7.1)	21 (5.5)
Niigata	85 (1.5)	78 (1.5)	7 (1.8)
Toyama	55 (1.0)	53 (1.0)	2 (0.5)
Ishikawa	48 (0.9)	44 (0.8)	4 (1.1)
Fukui	28 (0.5)	25 (0.5)	3 (0.8)
Yamanashi	31 (0.6)	29 (0.6)	2 (0.5)
Nagano	77 (1.4)	74 (1.4)	3 (0.8)
Gifu	107 (1.9)	101 (1.9)	6 (1.6)
Shizuoka	153 (2.7)	146 (2.8)	7 (1.8)
Aichi	464 (8.2)	436 (8.3)	28 (7.3)
Mie	66 (1.2)	62 (1.2)	4 (1.1)
Shiga	68 (1.2)	65 (1.2)	3 (0.8)
Kyoto	126 (2.2)	108 (2.0)	18 (4.7)
Osaka	511 (9.0)	493 (9.3)	23 (6.0)
Hyogo	287 (5.1)	264 (5.0)	23 (6.0)
Nara	60 (1.1)	55 (1.0)	5 (1.3)
Wakayama	40 (0.7)	36 (0.7)	4 (1.1)
Tottori	29 (0.5)	29 (0.6)	0 (0.0)
Shimane	30 (0.5)	29 (0.6)	1 (0.3)
Okayama	88 (1.6)	83 (1.6)	5 (1.3)
Hiroshima	166 (2.9)	135 (2.6)	31 (8.1)
Yamaguchi	58 (1.0)	49 (0.9)	9 (2.4)
Tokushima	24 (0.4)	22 (0.4)	2 (0.5)
Kagawa	32 (0.6)	31 (0.6)	1 (0.3)
Ehime	60 (1.1)	56 (1.1)	4 (1.1)
Kochi	19 (0.3)	18 (0.3)	1 (0.3)
Fukuoka	241 (4.3)	213 (4.0)	28 (7.3)
Saga	30 (0,5)	27 (0.5)	3 (0.8)
Nagasaki	40 (0.7)	36 (0.7)	4 (1.1)
Kumamoto	55 (1.0)	53 (1.0)	2 (0.5)
Oita	43 (0.8)	42 (0.8)	1 (0.3)
Miyazaki	33 (0.6)	29 (0.6)	4 (1.1)
Kagoshima	56 (1.0)	54 (1.0)	2 (0.5)
Okinawa	31 (0.6)	28 (0.5)	3 (0.8)
Missing	99 (1.8)	93 (1.8)	6 (1.6)
